# Supplementary material for: Unveiling Anti-Diabetic Potential of Baicalin and Baicalein from Baikal Skullcap: LC–MS, In Silico, and In Vitro Studies
Source: Int J Mol Sci. 2024 Mar 25;25(7):3654. doi: 10.3390/ijms25073654 (PMC11011639; doi:10.3390/ijms25073654)
Supplement: Supplementary file 1 [file ijms-25-03654-s001.zip]

Archive with 1 entries (1 files):
- ijms-2921642-supplementary.pdf
